# Supplementary material for: Characterization and Optimization of Fermentation Conditions of Roseateles sp. L2-2, a Novel Chitin-Degrading Bacterium from the Intestine of Odorrana margaretae
Source: Microorganisms. 2025 Aug 30;13(9):2033. doi: 10.3390/microorganisms13092033 (PMC12473003; doi:10.3390/microorganisms13092033)
Supplement: Supplementary file 1 [file microorganisms-13-02033-s001.zip]

Archive with 1 entries (1 files):
- microorganisms-3767242-supplementary.pdf
